# Supplementary material for: Prediction and identification of Arabidopsis thaliana microRNAs and their mRNA targets
Source: Genome Biol. 2004 Aug 31;5(9):R65. doi: 10.1186/gb-2004-5-9-r65 (PMC522872; doi:10.1186/gb-2004-5-9-r65)
Supplement: Additional data file 4 — a complete list of predicted target mRNAs and their pairing with miRNA sequences [file gb-2004-5-9-r65-s4.xls]

## Sheet: Sheet1
Additional datafile 4. Putative targets of Arabidopsis miRNAs
miRNA ID	Target Genes	Target ID	Alignment	Free energy (∆G)
miR171b	scarecrow transcription factor family	At2g45160	miR 3' CUAUAACCGUGCCGAGUUAG 5' |||||||||:|||||||||| mRNA 5' GAUAUUGGCGCGGCUCAAUC 3'	-35.5
CGAUUGAGCCGUGCCAAUAUC
	scarecrow transcription factor family	At4g00150	miR 3' CUAUAACCGUGCCGAGUUAG 5' |||||||||:|||||||||| mRNA 5' GAUAUUGGCGCGGCUCAAUC 3'	-35.5
	scarecrow transcription factor family	At3g60630	miR 3' CUAUAACCGUGCCGAGUUAG 5' |||||||||:|||||||||| mRNA 5' GAUAUUGGCGCGGCUCAAUC 3'	-35.5
miR413	splicing factor	At5g64270	miR 3' ACGUCUUGUUCU-----CUUUGAUA 5' ||||||| |||| |||||||| mRNA 5' UGCAGAGGGAGAAAGAGGAAACUAU 3'	-20.3
AUAGUUUCUCUUGUUCUGCAC
	myb family transcription factor (MYB18)	At4g25560	miR 3' CACGUCUUGUUC-UCUUUGAUA 5' |||||||| ||| |||:||||| mRNA 5' GUGCAGAAGAAGAAGAGACUAU 3'	-25.7
	myb family transcription factor (MYB115)	At5g40360	miR 3' ACGU-CU---UGUUCUCUU-UGAUA 5' |||| || |||||||| ||||| mRNA 5' UGCAUGAUGUUCAAGAGAAUACUAU 3'	-16.0
	pentatricopeptide (PPR) repeat-containing protein	At5g02830	miR 3' C-ACGUCUUGUUCUCUU-UGAU 5' | |||||| |||||||| |||| mRNA 5' GAUGCAGACCAAGAGAACACUA 3'	-22.3
	pentatricopeptide (PPR) repeat-containing protein	At5g55840	miR 3' CACGUCUUGUU-CUCUUUGAU 5' || |:|||||| ||||||||| mRNA 5' GU-CGGAACAACGAGAAACUA 3'	-21.3
	pentatricopeptide (PPR) repeat-containing protein	At3g28660	miR 3' CACGUCUUGUU-C--UCUUUGAUA 5' | ||||||||| | ||||| ||| mRNA 5' G-GCAGAACAAUGUUAGAAAAUAU 3'	-15.8
	pentatricopeptide (PPR) repeat-containing protein	At4g14050	miR 3' CA-CGUCUU-GUUCU--CUUUGAU 5' || ||||| ||||| ||||||| mRNA 5' GUAUCAGAAGCAAGAAGGAAACUA 3'	-15.8
	pentatricopeptide (PPR) repeat-containing protein	At2g41080	miR 3' CACGUCUUGUU-CUCUUUGAU 5' |||||| |||: ||||||||| mRNA 5' GUGCAGCACAGCGAGAAACUA 3'	-23.7
	pentatricopeptide (PPR) repeat-containing protein	At3g04750	miR 3' CACGUC--UUGUU--CUCUUUGAU 5' |||||| ||||| ||| ||||: mRNA 5' GUGCAGCAAACAACGGAG-AACUG 3'	-17.0
	pentatricopeptide (PPR) repeat-containing protein	At1g09410	miR 3' C-ACGUCUUG-UUCUCUUUG-AUA 5' | |||||||| :||| |||| ||| mRNA 5' GUUGCAGAACUGAGA-AAACUUAU 3'	-19.3
	pentatricopeptide (PPR) repeat-containing protein	At1g18485	miR 3' CACG-UCUUGUUCUCUUUGAU 5' |||| |||: |||||||| || mRNA 5' GUGCAAGAGAAAGAGAAA-UA 3'	-18.9
miR414	DEAD box RNA helicase (DRH1)	At3g01540	miR 3' CUGCUACUACUACU-----UCUACU 5' |||||||||||||| |||||| mRNA 5' GACGAUGAUGAUGAAACACAGAUGA 3'	-26.7
UCAUCUUCAUCAUCAUCGUCA
	DEAD box RNA helicase (DRH1)	At1g20920	miR 3' A-CUGCUACUACUACUUCUACU 5' | || |||||||||||||| || mRNA 5' UAGA-GAUGAUGAUGAAGA-GA 3'	-23.7
	F-box protein family	At4g02740	miR 3' ACUGCUAC-UA--CUACUUCUACU 5' |||||||| || ||||||||||| mRNA 5' UGACGAUGUAUCGGAUGAAGAUGA 3'	-26.8
	F-box protein family	At1g15670	miR 3' ACUG--CUACUACUAC-UUCUACU 5' |||: |||||||||| ||||||| mRNA 5' UGAUCUGAUGAUGAUGAAAGAUGA 3'	-24.0
	F-box protein family	At5g41630	miR 3' CUGCUACUACUACUUCUACU 5' ||:|||||||||||||| ||| mRNA 5' GAUGAUGAUGAUGAAGAUGA 3'	-31.3
	F-box protein family	At5g41840	miR 3' ACUGCUACUACUACUUCUAC 5' |||| ||||||||||||||| mRNA 5' UGACUAUGAUGAUGAAGAUG 3'	-26.5
	F-box protein family	At2g44130	miR 3' CUGCU-ACUACUACUUCUACU 5' || || ||||||||||||||| mRNA 5' GAGGAGUGAUGAUGAAGAUGA 3'	-25.2
	F-box protein family	At1g48400	miR 3' ACUGCUACUACUACUUCUACU 5' |||:||||||||||| ||||| mRNA 5' UGAUGAUGAUGAUGAUGAUGA 3'	-29.0
	F-box protein family	At2g16220	miR 3' A-CUGCUACUACUAC---UUCUACU 5' | ||:|||||||||| ||||||| mRNA 5' UGGAUGAUGAUGAUGUGAAAGAUGA 3'	-26.4
	SNF2domain/helicase domain-containing protein	At3g42670	miR 3' ACUGCUACUACUACUUCUACU 5' |||:|||||||||||||| || mRNA 5' UGAUGAUGAUGAUGAAGAAGA 3'	-28.2
	SNF2domain/helicase domain-containing protein	At1g50410	miR 3' ACUGCUACUACUACUUCUACU 5' |||:||||||||||| ||||| mRNA 5' UGAUGAUGAUGAUGAUGAUGA 3'	-29.0
	SNF2domain/helicase domain-containing protein	At1g08600	miR 3' ACUGCUACUACUACUUCU---ACU 5' |||||||||||||||| | ||| mRNA 5' UGACGAUGAUGAUGAAAAAUCUGA 3'	-25.1
	SNF2domain/helicase domain-containing protein	At5g63950	miR 3' ACUGCUACUACUACUUCUACU 5' || ||||||||||| ||||| mRNA 5' CGAGGAUGAUGAUGAUGAUGA 3'	-26.9
	nucleosome assembly protein	At4g26110	miR 3' CUGCUACUACUACUUCUACU 5' ||||||||||||||:||||| mRNA 5' GACGAUGAUGAUGAGGAUGA 3'	-32.3
	nucleosome assembly protein	At5g56950	miR 3' ACU---GCUACUACUACUUCUACU 5' ||| |||||| ||||||||||| mRNA 5' UGAUAUCGAUGAGGAUGAAGAUGA 3'	-24.4
	nucleosome assembly protein	At2g19480	miR 3' CUGCUACU------ACUACUUCUACU 5' |||||||| |||||||||||| mRNA 5' GACGAUGAUGAGAUUGAUGAAGAUGA 3'	-26.1
miR415	cellulose synthase family	At1g32180	miR 3' ACAAG----ACAAAGA---CGAGACAA 5' ||||| || ||| |||||||| mRNA 5' UGUUCGAGUAGUAUCUCUAGCUCUGUU 3'	-17.1
AACAGAGCAGAAACAGAACAU
	pentatricopeptide (PPR) repeat-containing protein	At5g18950	miR 3' UACAAGACAAAGACGAGACA 5' |||||||||||: |||||| mRNA 5' AUGUUCUGUUUU--CUCUGU 3'	-20.7
	pentatricopeptide (PPR) repeat-containing protein	At1g02060	miR 3' UACAAG-ACAAAGACGAGACAA 5' ||| | | :||:|||||| mRNA 5' AUGCACAUACACUUGUUCUGUU 3'	-10.9
	pentatricopeptide (PPR) repeat-containing protein	At2g02980	miR 3' UACAAGACA----AAGACGAGACAA 5' :|||||||| || ||||||||| mRNA 5' GUGUUCUGUCAUCUUGUGCUCUGUU 3'	-24.6
	pentatricopeptide (PPR) repeat-containing protein	At1g02150	miR 3' UACAAGA-CAAAGA----CGAGACA 5' || ||| ||||:| ||||||| mRNA 5' CUG-UCUGGUUUCUUCAAGCUCUGU 3'	-17.6
	pentatricopeptide (PPR) repeat-containing protein	At1g09900	miR 3' ACAAGA-CAAAGACG----AGA---CAA 5' |||||| |||||||| ||| ||| mRNA 5' UGUUCUGGUUUCUGCGGCUUCUAAGGUU 3'	-19.4
	pentatricopeptide (PPR) repeat-containing protein	At4g14050	miR 3' UAC-AAGACA-AAGA--CGAG-ACAA 5' ||| ||:||| |||| |||| |||| mRNA 5' AUGAUUUUGUGUUCUCGGCUCUUGUU 3'	-14.2
	pentatricopeptide (PPR) repeat-containing protein	At1g11290	miR 3' U-AC-AAGACAAAGAC-GA-GACA-A 5' | || |||||||| || || |||| | mRNA 5' AUUGUUUCUGUUU-UGCCUGCUGUCU 3'	-17.8
	pentatricopeptide (PPR) repeat-containing protein	At4g14820	miR 3' UACAAG--ACAA---AGACGAGACA 5' |||||| |||| |||||| ||| mRNA 5' AUGUUCAGUGUUAUAUCUGCU-UGU 3'	-15.7
	pentatricopeptide (PPR) repeat-containing protein	At4g21300	miR 3' UACA-AGA--CAAAG--AC-GAGACAA 5' |||| ||| ||||| || ||| ||| mRNA 5' AUGUAUCUACGUUUCCUUGUCUC-GUU 3'	-10.3
	pentatricopeptide (PPR) repeat-containing protein	At4g33990	miR 3' UACAAG-ACAAAGACGA----GACAA 5' |||||: | | |||||| ||||| mRNA 5' AUGUUUGUAUCUCUGCUAAACUUGUU 3'	-12.6
	pentatricopeptide (PPR) repeat-containing protein	At4g33170	miR 3' UA-CAAGACA-A-A-GACGAGAC-AA 5' || |||:||| | | |||||||| || mRNA 5' AUAGUUUUGUCUCUACUGCUCUGAUU 3'	-20.6
miR416	F-box protein family	At3g56780	miR 3' ACUUGU-CACAUGCAUGCUUGG 5' |||||| || ||| ||| |||| mRNA 5' UGAACAUGUUUACUUACUAACC 3'	-15.2
GGUUCGUACGUACACUGUUCA
	F-box protein family	At5g22720	miR 3' A-CUUG-UCA---CAUGCA--UGCUUGG 5' | |||| ||| |||||| : ||||| mRNA 5' UGGAACGAGUAAAGUACGUUGGAGAACC 3'	-19.2
	F-box protein family	At4g24390	miR 3' ACU-UGUCACAUG--CAU-GCUUGG 5' ||| ||| ||||| ||| ||| || mRNA 5' UGAGACAUUGUACUUGUAUCGAUCC 3'	-13.7
miR417	RNA-directed RNA polymerase	At4g11130	miR 3' AGCUUGU-UUAAGUGAUGGAAG 5' ||||::| ||||||||||| || mRNA 5' UCGAGUACAAUUCACUACCCUC 3'	-19.8
GAAGGUAGUGAAUUUGUUCGA
	SNF2domain/helicase domain-containing protein	At1g48310	miR 3' AGCUUGUUUAAGUGAUGGAA 5' : ||| |||||||||||| mRNA 5' GUAAAC--AUUCACUACCUU 3'	-16.2
	SNF2domain/helicase domain-containing protein	At3g06400	miR 3' AG--CUUGU--UUAAGUGAUGGAAG 5' || ||||: |||||||| ||||: mRNA 5' UCAAGAACGAGAAUUCACU-CCUUU 3'	-18.8
	auxin response transcription factor	At1g19850	miR 3' GCUUGUU-UA-AGU--GAUGGAA-G 5' | ||||| || ||| ||||||| | mRNA 5' C-AACAACAUCUCAAUCUACCUUGC 3'	-14.7
miR393a	transport inhibitor response 1 (TIR1)	At3g62980	miR 3' CUAGUUACGCUAGGGAAACCU 5' || |||||||||||||||||| mRNA 5' GA-CAAUGCGAUCCCUUUGGA 3'	-33.2
UCCAAAGGGAUCGCAUUGAUC
	transport inhibitor response 1 (TIR1)	At1g12820	miR 3' C-UAGUUACGCUAGGGAAACCU 5' | | |||||||||||||||||| mRNA 5' GAAACAAUGCGAUCCCUUUGGA 3'	-33.2
	transport inhibitor response 1 (TIR1)	At3g26810	miR 3' C-UAGUUACGCUAGGGAAACCU 5' | | |||||||||||||||||| mRNA 5' GAAACAAUGCGAUCCCUUUGGA 3'	-33.2
	F-box protein GRR1-like protein 1(TIR1)	At4g03190	miR 3' CUAGUUACGCUAGGGAAACCU 5' || | |||||||||||||||| mRNA 5' GA-CCATGCGATCCCTTTGGA 3'	-33.2
	scarecrow transcription factor family	At2g37650	miR 3' CUAGUUACG-CUAGGGAAACCU 5' ||||||| | ||||:||||| mRNA 5' GAUCAAUCCUGAUCUCUUUGUC 3'	-19.7
	scarecrow transcription factor family	At5g41920	miR 3' CUAGUUACGC-UAG-GG---AAACC 5' ||||||| || ||| || ||||| mRNA 5' GAUCAAUUCGAAUCACCGGAUUUGG 3'	-15.6
	cytochrome P450 family	At3g26230	miR 3' C-UAGU-UACG-CUAG--GGAAACCU 5' | |||| || | |||| |||||||| mRNA 5' GUAUCAUAUUCAGAUCCGCCUUUGGA 3'	-16.5
	cytochrome P450 family	At1g65670	miR 3' CUAGUUACGCUAGGGAAACCU 5' |||||||| :|||||| ||| mRNA 5' GAUCAAUGA-GUCCCUUAGGA 3'	-23.1
	cytochrome P450 family	At4g20240	miR 3' UAGU-UACG-C-UAG-GGAAACCU 5' |||| |||| | ||| |||| ||| mRNA 5' AUCAUAUGCAGAAUCACCUUGGGA 3'	-15.1
	cytochrome P450 family	At3g20110	miR 3' UAGUUACGCUAGGGA-AACC 5' ||||||| :||||| |||| mRNA 5' AUCAAUGA-GUCCCUCUUGG 3'	-18.6
miR418	homeobox protein	At1g17920	miR 3' CCAGUCAAGUA-GUAGUGUAAU 5' ||||: ||||| ||||| |||| mRNA 5' GGUCGAUUCAUCCAUCA-AUUA 3'	-16.8
UAAUGUGAUGAUGAACUGACC
miR419	ABC transporter family protein	At5g44110	miR 3' GUUG------UAG-GAGUCGU-AAGUAUU 5' ||| ||| ||||||| |||||: | mRNA 5' CAAGUGCUUGAUCGCUCAGCAUUUCAUGA 3'	-19.3
UUAUGAAUGCUGAGGAUGUUG
	No apical meristem (NAM) protein	At4g29230	miR 3' GUUGUAG--G-AGU-CGUAA---GUAUU 5' ||||| | | ||| ||||| ||||| mRNA 5' CAACAACGGCAUCAUGCAUUCAACAUAA 3'	-17.8
	histidine kinase	At2g01830	miR 3' GUUGUAGGAGUCGUAAGU-A 5' ||||| |:|||||||||| | mRNA 5' CAACAGCUUCAGCAUUCAGU 3'	-24.0
miR169b	CCAAT box binding factor	At5g12840	miR 3' GGCCGUUCAGUAGGAACCGA 5' ||||||| ||||:||||||| mRNA 5' CCGGCAAAUCAUUCUUGGCU 3'	-31.4
CAGCCAAGGAUGACUUGCCGG
	CCAAT box binding factor	At3g20910	miR 3' GCCGUUCAGUAGGAACCGA 5' |||||| ||||:||||||| mRNA 5' CGGCAAUUCAUUCUUGGCU 3'	-28.1
	F-box protein family	At3g57590	miR 3' GGCCG-UUCAGU-AGGAACCGA 5' ||||| |||||| || |||| | mRNA 5' CCGGCGAAGUCAGUCAUUGGAU 3'	-22.5
	F-box protein family	At4g22660	miR 3' GGC-CG----UUCAG--UA-GGAACCGAC 5' ||| || || || || ||||||||| mRNA 5' CCGUGCCCAAAAAUCAGAUCCCUUGGCUG 3'	-19.4
	F-box protein family	At5g38565	miR 3' GCCGUUCAGUAGGAACCGAC 5' |||||| |||| |||||| mRNA 5' CGGCAACA-AUCC-UGGCUG 3'	-23.5
	sugar transporter	At3g05160	miR 3' GCC-GU------UCAGUAGGAACCGAC 5' ||| || ||||||||||||| | mRNA 5' CGGUCAAUUAGCAGUCAUCCUUGGCAG 3'	-27.9
	sugar transporter	At3g20460	miR 3' GGCCGUUCAGUAGGA---ACCGAC 5' |||| |||| |||| |||||| mRNA 5' CCGG--AGUC-UCCUAGGUGGCUG 3'	-23.2
miR396a	transcription activator	At2g36400	miR 3' CAAGUUCUUUC-GACACCUUU 5' ||||||||||| ||||||||| mRNA 5' GUUCAAGAAAGCCUGUGGAAA 3'	-28.0
UUUCCACAGCUUUCUUGAACU
	transcription activator	At2g22840	miR 3' CAAGUUCUUUC-GACACCUUU 5' ||||||||||| |||||||| | mRNA 5' GUUCAAGAAAGCCUGUGGAAA 3'	-28.0
	transcription activator	At4g37740	miR 3' CAAGUUCUUUC-GACACCUUU 5' ||||||||||| |||||||| | mRNA 5' GUUCAAGAAAGCCUGUGGAAA 3'	-28.0
	growth-regulating factor	At3g52910	miR 3' CAAGUUCUUUC-GACACCUUU 5' ||||||||||| ||||||||| mRNA 5' GUUCAAGAAAGCCUGUGGAAA 3'	-28.0
miR420	NO CONSERVED TARGETS ARE FOUND
UAAACUAAUCACGGAAAUGCA
miR169h	auxin-responsive - like protein	At5g13350	miR 3' GU-CCGU-UCA-GU-AGG-AACCGA 5' || |||| ||| || ||| || ||| mRNA 5' CAUGGCACAGUACAUUCCGUU-GCU 3'	-15.1
UAGCCAAGGAUGACUUGCCUG
	auxin-responsive - like protein	At5g13370	miR 3' GU-CCGU-UCA-GU-AGG-AACCGA 5' || |||| ||| || ||| || ||| mRNA 5' CAUGGCACAGUACAUUCCAUU-GCU 3'	-14.2
	auxin-responsive - like protein	At5g13380	miR 3' GU-CCGU-UCA-GUA-GG-AACCGA 5' || |||| ||| ||| || || ||| mRNA 5' CAUGGCACAGUACAUACCAUU-GCU 3'	-14.0
	auxin-responsive - like protein	At5g35570	miR 3' GUCC-GU-U-CA-GUA-GGAACCGA 5' |||| || | || ||| |||| ||| mRNA 5' CAGGACAGAGGUCCAUACCUU-GCU 3'	-15.6
	F-box protein family	At2g16810	miR 3' UCCGUU-CAGUAGGAACCGAU 5' |||||| ||||| ||||| || mRNA 5' AGGCAAGGUCAU-CUUGG-UA 3'	-23.3
	F-box protein family	At5g39470	miR 3' GUCCGUU-C-AG-UAGG---AACCGAU 5' || |||| | || |||| ||||||| mRNA 5' CAAGCAACGAUCUAUCCCAUUUGGCUA 3'	-15.6
	F-box protein family	At3g58930	miR 3' GUCC----GUUCAGUAGGAACCGAU 5' |||| :||| :||||||||| | mRNA 5' CAGGAAGCUAAG-UAUCCUUGGC-A 3'	-23.5
	F-box protein family	At2g26160	miR 3' UCC-GUUCAG-UA-GGAACC--GAU 5' ||| |||||| || |||| | ||| mRNA 5' AGGACAAGUCUAUGCCUUAGACCUA 3'	-15.7
	F-box protein family	At3g18720	miR 3' GUCC------GU-UCAGUAGGAACCGA 5' |||| || ||||:||||||||| mRNA 5' CAGGAAGUUUCAGAGUCGUCCUUGGCU 3'	-27.2
	F-box protein family	At4g24390	miR 3' GUCCG-UUC--AGUAGGAACCGA 5' || || ||| |:|||||||||| mRNA 5' CA-GCUAAGGCUUAUCCUUGGCU 3'	-24.0
miR395a	calmodulin-related protein	At1g66400	miR 3' CCUC-A-AG-GGGGUUUGUGAAGU 5' |||| | || |:||||||:||||| mRNA 5' GGAGCUCUCUCUCCAAACGCUUCA 3'	-26.2
UGAAGUGUUUGGGGGAACUCC
	myb family transcription factor	At1g79180	miR 3' CCUC-A-AG-GGGGUUUGU--GA 5' |||| | || ||||||||| || mRNA 5' GGAGAUCUCUCCCCAAACAAUCU 3'	-20.8
At1g36990_5_30	DNA mismatch repair protein	At4g02460	miR 3' UUUGUUGACAGG----UUUGGUUU 5' ||||| |||||| |||||||| mRNA 5' AAACACCUGUCCUCAGAAACCAAA 3'	-19.2
UUUUGGUUUGGACAGUUGUUU
	SNF2 domain/helicase domain-containing protein	At5g07810	miR 3' UUUGU-UGACAGGUUUGGUUU-U 5' ||||| |||| |:|||||||| | mRNA 5' AAACAUACUG-CUAAACCAAACA 3'	-19.1
At4g31350_5_17	NO CONSERVED TARGETS ARE FOUND
UUGAGACUUGAGACUGAACAU
At1g03620_1175_1	DEAD box RNA helicase	At3g06480	miR 3' GGAGUUGGUUAGUCUAGUGGU 5' |||||| |||||||:||| || mRNA 5' CCUCAA-CAAUCAGGUCAACA 3'	-23.8
UGGUGAUCUGAUUGGUUGAGG
	PHD finger transcription factor	At5g36670	miR 3' GGAGU-UGG-UUAGUCUAGUGGU 5' ||||| ||: |||||||||| mRNA 5' CCUCACACUCUUGCAGAUCACCA 3'	-24.3
	PHD finger transcription factor	At3g20280	miR 3' GGAG-UUG-GUU-AGUCU-A-GUGGU 5' |||| ||| ||| || || | ||||| mRNA 5' CCUCAAACGCAAGUCCGAGUACACCA 3'	-16.1
At1g11380_95	SNF8 like protein	At4g27040	miR 3' UGUCUUGACUUG-UUCUGGU-U 5' |||||:|||||| ||||||| | mRNA 5' ACAGAGCUGAACAAAGACCAUA 3'	-28.6
UUGGUCUUGUUCAGUUCUGUU
At1g13250_7364_1	translation initiation factor	At2g34970	miR 3' AAAC-GUUUC-UCG-----GUUAAU-CUC 5' |||| ||||| ||| | |||| ||| mRNA 5' UUUGACAAAGCAGCUUCUUC-AUUACGAG 3'	-11.9
CUCUAAUUGGCUCUUUGCAAA
miR399a	NO CONSERVED TARGETS ARE FOUND
UCUGCCAAAGGAGAUUUGCCC
At1g32200_463_rc	RNA recognition motif (RRM)	At2g41060	miR 3' U-UUAG-UACUCUGCAGCUG-UUG 5' | |||| | |||||| |||| ||| mRNA 5' AUAAUCAAAGAGACGACGACGAAC 3'	-19.9
GUUGUCGACGUCUCAUGAUUU
	scarecrow-like transcription factor	At1g21450	miR 3' U-UUAGUA-C-----UCUGCAGCU-GUUG 5' | |||||| | |||| |||| |||| mRNA 5' AGAAUCAUCGGUCUAAGAC-UCGAGCAAC 3'	-14.2
At1g38122_654_rc	No apical meristem (NAM) protein family	At1g52880	miR 3' AGGUAGAGGUAGAAGUAGA-CU 5' :|||| :| || |||||| | mRNA 5' AUCAUCAUCUUCAUCAUAUUCA 3'	-22.3
UCAGAUGAAGAUGGAGAUGGA
At1g41790_1104_1	ATPase-like domain-containing protein	At4g36270	miR 3' CGUGUUACUGCU-CCUC-UACC 5' | |||||||||| |||| | || mRNA 5' G-ACAAUGACGACGGAGUA-GG 3'	-22.2
GCCAUCUCCUCGUCAUUGUGC
At1g42080_527	CBS domain containing protein	At5g63490	miR 3' GA-UUU---AAGGA--UA-ACUCUGAG 5' || ||| ||||| || |||||||| mRNA 5' CUGAAAAUCUUCCUCCAUCUGAGACUC 3'	-15.9
GAGUCUCAAUAGGAAUUUAGA
	GTP-binding protein	At1g52280	miR 3' AGAUU-------UAAGG-AU--AACUCUGAG 5' ||||| ||||| || ||||||||: mRNA 5' UCUAAAGGAAACAUUCCUUACUUUGAGACUU 3'	-16.7
	GTP-binding protein	At3g18820	miR 3' UU-UAAGG-AU--AACUCU-GAG 5' || ||||| || |||||| ||| mRNA 5' AACAUUCCUUACUUUGAGACCUC 3'	-14.0
At1g53360_1326_rc	DNA-binding protein	At3g52170	miR 3' GUU--UGGUUU-GUAUCAGAGACA 5' ||| |||||| |||| |:||||| mRNA 5' CAAAUACCAAAUCAUA-UUUCUGU 3'	-15.5
ACAGAGACUAUGUUUGGUUUG
	myb family transcription factor	At4g26930	miR 3' GUUUGGUUU---GUAUCAGAGAC 5' ||||||||| |||| ||||| mRNA 5' CAAACCAAAUUCCAUA--CUCUG 3'	-16.2
	pentatricopeptide (PPR) repeat-containing protein	At4g01400	miR 3' GUUUG--GUUUGUA-UCAGAGACA 5' | ||| ||||||| ||| ||||| mRNA 5' C-AACUUCAAACAUAAGU-UCUGU 3'	-15.8
	pentatricopeptide (PPR) repeat-containing protein	At4g13650	miR 3' UU-UG-GU--UUGUAU-C-AG-AGACA 5' || || || |||||| | || ||||| mRNA 5' AAGACUCAGCAACAUAUGUUCUUCUGU 3'	-11.5
	pentatricopeptide (PPR) repeat-containing protein	At2g27610	miR 3' UUUGGUU-UG---UAUC-AGAGACA 5' |||:||| || |||| ||||||| mRNA 5' AAAUCAAGACUCGAUAGUUCUCUGU 3'	-14.5
	pentatricopeptide (PPR) repeat-containing protein	At5g08510	miR 3' UUUGGUUU-GUAUCAGA-GACA 5' |||||||| |||| | | |||| mRNA 5' AAACCAAACCAUA-U-UACUGU 3'	-12.9
miR169d	calcium-dependent protein kinase	At4g21940	miR 3' GCC--GUUC-A------GUAGGAACCGAGU 5' ||| |||| | ||||||||| ||| mRNA 5' CGGCACAAGCUCUUGAACAUCCUUGGAUCA 3'	-23.8
UGAGCCAAGGAUGACUUGCCG
At1g61840_4217	RRM-containing protein	At5g55670	miR 3' UCUUCUUUUUC-UCUCAGUACC 5' |||||||:||| ||||||| || mRNA 5' AGAAGCAGAAGCAGAGUCA-GG 3'	-20.5
CCAUGACUCUCUUUUUCUUCU
	RRM-containing protein	At3g52980	miR 3' UCUUC--UUUUUCUCUC-AGUACC 5' ||||| |:|||||||| |||| | mRNA 5' AGAAGCUAGAAAGAGAGAUCAUUG 3'	-18.3
	RRM-containing protein	At2g22100	miR 3' UCUUCUUU---UUCUCUCAGUA 5' |||||||| |||||| |||| mRNA 5' AGAAGAAACAUAAGAGA-UCAU 3'	-15.2
	RRM-containing protein	At2g33435	miR 3' UCUUCUUU----UUC---UCUC--AGUAC-C 5' |||||||| ||| |||| ||||| | mRNA 5' AGAAGAAAAAUCAAGAAAAGAGGAUCAUGUG 3'	-18.3
	disease resistance protein	At4g26090	miR 3' UCUUCUUUUUCUCUCAGU-ACC 5' ||||||||:|| || ||| ||| mRNA 5' AGAAGAAAGAG-GAAUCAUUGG 3'	-18.8
	disease resistance protein	At1g27180	miR 3' UCUUCU-UUUUCUCU--C-AGUAC-C 5' | |||| |||||||| | ||||| | mRNA 5' A-AAGAUAAAAGAGAAUGUUCAUGAG 3'	-14.4
	disease resistance protein	At1g72860	miR 3' UCUUCUUU---UUCU-CUCAGU-ACC 5' :|:||||| |||| |||||| ||| mRNA 5' GGGAGAAAACGAAGAGGAGUCACUGG 3'	-20.7
	disease resistance protein	At5g17890	miR 3' UCUUCUU-UUUCUCUCAG--UAC-C 5' :|||||| ||| |||||| ||| | mRNA 5' GGAAGAAGAAAUAGAGUCAAAUGAG 3'	-19.5
At1g66810_329_1	DNA-directed RNA polymerase	At3g18090	miR 3' GAGGU--UCAAUGUUUGUUUUGG 5' ||||| ||||: ||:|||:|| mRNA 5' CUCCACAAGUUG-AAGCAAGACA 3'	-18.5
GGUUUUGUUUGUAACUUGGAG
	DNA-directed RNA polymerase	At3g23780	miR 3' GAGG--UUCAAU---GUUUGUUUUGG 5' |||| |||||: |||: |||||| mRNA 5' CUCCAAAAGUUGAAGCAAGAAAAACC 3'	-15.6
	DNA-directed RNA polymerase	At1g63020	miR 3' GAGGUUCAAUGUU-UGUUUU---GG 5' ||||||||| :|| ||:||| || mRNA 5' CUCCAAGUUCUAACACGAAAGUACC 3'	-16.4
	SNF2 domain/helicase domain-containing protein	At3g12810	miR 3' GA---GGUUCA-AUGUUU---GUUU-UGG 5' || |||||| |||||| |||| ||| mRNA 5' CUCAGCCAAGUCUACAAAAAGCAAACACC 3'	-16.2
	SNF2 domain/helicase domain-containing protein	At2g02090	miR 3' GAGGUUCAAUGUUUGUUU---UGG 5' || |||||||||:|||:| ||| mRNA 5' CU-CAAGUUACAGAUAGACAAACC 3'	-19.1
	SNF2 domain/helicase domain-containing protein	At5g20420	miR 3' GAGG--UUC--AAUGUUUGUUUUG 5' |||| ||| ||||||: :||| mRNA 5' CUCCAAAAGUUUUACAAG--GAAC 3'	-11.9
At1g73320_140_rc	F-box protein family	At1g58310	miR 3' A-ACAGA----GUUGAGAGUUCGU 5' | ||||| ||||||||||| | mRNA 5' UGUGUCUCUCACAACUCUCAAG-A 3'	-22.0
UGCUUGAGAGUUGAGACAA
	F-box protein family	At3g58820	miR 3' AACAGAG---U-UGAGAGUUC 5' ||||||| | ||||||||| mRNA 5' UUGUCUCCUGAUACUCUCAAG 3'	-19.2
	F-box protein family	At1g49610	miR 3' AACA-G-AGUU---GAG--AGUUCGU 5' |||| | |||| ||| ||||||| mRNA 5' UUGUACAUCAAUUCCUCUGUCAAGCA 3'	-14.5
	F-box protein family	At4g12820	miR 3' AGAGUUGAGAGUUCGU 5' |||||||||||||||| mRNA 5' UCUCAACUCUCAAGCA 3'	-26.7
	F-box protein family	At4g14096	miR 3' A-ACAGAGUUGAGAGUUCGU 5' | |||| ||||||||||| | mRNA 5' UCUGUCCCAACUCUCAAG-A 3'	-23.3
	F-box protein family	At4g14103	miR 3' A-ACAGAGUUGAGAGUUCGU 5' | |||| ||||||||||| | mRNA 5' UCUGUCCCAACUCUCAAG-A 3'	-23.3
	F-box protein family	At5g15710	miR 3' AAC---AGA-GU--UGAGAG--UUCGU 5' ||| ||| || |||||| ||||| mRNA 5' UUGGCCUCUACAGUACUCUCCAAAGCA 3'	-13.4
	F-box protein family	At3g28410	miR 3' AACAGAGUUG-A----GAGUUCGU 5' |||||||:|| | |||||||| mRNA 5' UUGUCUCGACAUUAAACUCAAGCA 3'	-22.5
	F-box protein family	At5g02700	miR 3' AACAGAG-U----UGAGAGUUCGU 5' ||||||| | || |||||||| mRNA 5' UUGUCUCGACAUUACACUCAAGCA 3'	-22.5
At1g75680_601	bZIP transcription factor	At5g60830	miR 3' ACCGUUGUUGUU--ACUUGGUGG 5' | |||||||||| ||||| ||: mRNA 5' U-GCAACAACAAGUUGAACAACU 3'	-20.1
GGUGGUUCAUUGUUGUUGCCA
	bZIP transcription factor	At2g35530	miR 3' CCGUUGUUGUUACUUGGUGG 5' ||| :|||||| |||||| mRNA 5' AGCAUGGACAAUG-ACCACC 3'	-21.8
	calcium-dependent protein kinase	At2g38910	miR 3' ACCGUUGUUGUUACUUGGUGG 5' |||| ||||:| |||||||| mRNA 5' UGGC--CAACGAAGAACCACC 3'	-24.7
	calcium-dependent protein kinase	At5g23580	miR 3' ACCG-UUGUU--GUUACUUGGU 5' |||| ||||| ||| |||||| mRNA 5' UGGCGAACAAACCAA-GAACCA 3'	-17.2
	homeodomain protein	At3g01470	miR 3' CCG-UUGUU--------GUUACUUGGUGG 5' ||| ||||| :||||||||||| mRNA 5' GGCAAACAAGAGACAGCUAAUGAACCACC 3'	-25.2
	homeodomain protein	At2g27990	miR 3' ACCG-UUGUUGUUACUUGGUG 5' ||| |:|||| ||||||| mRNA 5' AUGCAAGCAAC-UGGAACCAC 3'	-19.3
	homeodomain protein	At4g08150	miR 3' GUUGUUGUUACU--UGGUGG 5' |||||||||| | |||||| mRNA 5' CAACAACAAUCAUCACCACC 3'	-20.2
At3g08760_3637_rc	ATPase-related protein	At4g36580	miR 3' GUUU-ACGUUUUAGACG-UA 5' |||| ||||||||||| || mRNA 5' CAAAGCGCAAAAUCUGCGAU 3'	-19.7
AUGCAGAUUUUGCAUUUG
	reverse transcriptase	At1g43760	miR 3' GUUUA---CG--UUUUAGACGUA 5' ||||| || |||||||| || mRNA 5' CAAAUCAGGCUAAAAAUCUG-AU 3'	-9.4
	reverse transcriptase	At4g16010	miR 3' GUUUACGUUUUAGACG-UA 5' |||| ||||||||| | || mRNA 5' CAAA-GCAAAAUCU-CAAU 3'	-13.2
At4g11130_6601_rc	ABC transporter	At1g30400	miR 3' AGGU--ACGG--UACCGGUAGU-GA 5' |||| | || |||||||||| || mRNA 5' UCCACCUCCCGGAUGGCCAUCAUCU 3'	-22.0
AGUGAUGGCCAUGGCAUGGAA
	ABC transporter	At2g28070	miR 3' AAGGU-ACG---GUACCGGUAGUGA 5' || || ||| |||||| |||||| mRNA 5' UUGCAGUGCUCACAUGGCGAUCACU 3'	-22.5
	No apical meristem (NAM) protein	At3g01600	miR 3' AAGGUA-CGGUACCGGUAGUGA 5' |||||| ||| ||||| || || mRNA 5' UUCCAUGGCC-UGGCCUUC-CU 3'	-23.1
At4g12190_99_rc	cytochrome P450	At3g19270	miR 3' CU-AU-UACG-UUU-UGUCUCUCU 5' || || |||| ||| | ||||||| mRNA 5' GAUUAUAUGCGAAAGA-AGAGAGA 3'	-17.5
UCUCUCUGUUUUGCAUUAUC
	cytochrome P450	At3g14660	miR 3' CUA-UUAC--GUUUUGU--CUCUCU 5' ||| |||| ||||||| || ||| mRNA 5' GAUAAAUGGACAAAACACCGA-AGA 3'	-16.3
	cytochrome P450	At3g14690	miR 3' CUA-UUA--CGUUUUGU--CUCUCU 5' ||| ||| |||||||| || ||| mRNA 5' GAUAAAUGGGCAAAACACCGA-AGA 3'	-17.0
	cytochrome P450	At3g20100	miR 3' CU-AUUACGUU-U--UG-UC---UCUCU 5' || |||||||| | || || ||||| mRNA 5' GAUUAAUGCAAGAGGACGAGAUAAGAGA 3'	-16.5
	cytochrome P450	At3g52970	miR 3' CUAUUAC--GUUUUGUCUCUCU 5' ||||||| |||| | |||||| mRNA 5' GAUAAUGUUCAAACCCGAGAGA 3'	-16.8
	cytochrome P450	At3g14650	miR 3' CUAUU-ACGUUUU-GUCUCUCU 5' |||:| |||||| || ||||| mRNA 5' GAUGAAAGCAAAAGCA-AGAGA 3'	-14.4
	wall-associated kinase	At1g21270	miR 3' CUA-UUACGU--U-UU-GUCUCUCU 5' ||| |||| | | || |||||||| mRNA 5' GAUGAAUG-AGGAUAACCAGAGAGA 3'	-13.8
At4g13550_1386	DEAD box RNA helicase	At5g61140	miR 3' UAGUAAC----UCACGUAGCA-ACU 5' ||||||| |||||||| | ||| mRNA 5' AUCAUUGAUGAAGUGCAUCUUCUGA 3'	-18.2
UCAACGAUGCACUCAAUGAUG
	DEAD box RNA helicase	At1g35530	miR 3' AGU-AA--CU--CACGUA-GCAACU 5' ||| || || |||||| |||||| mRNA 5' UCAGUUCAGAAUGUGCAUCCGUUGA 3'	-17.9
	TATA binding protein	At1g54360	miR 3' GUAGUAACUC-------ACGUAG-CAACU 5' ||| |||||| |||||| ||||| mRNA 5' CAU-AUUGAGCCAUAUCUGCAUCAGUUGA 3'	-17.8
	calmodulin-binding protein	At3g16940	miR 3' GUAGUAAC--UCACG--UAGCAACU 5' | |||||| || || |||||||| mRNA 5' C-UCAUUGUCAG-GCUUAUCGUUGA 3'	-16.9
	calmodulin-binding protein	At2g22300	miR 3' GUAGUAACUCACGUAGCAACU 5' ||||||||| | ||||||| mRNA 5' CAUCAUUGACAGACUCGUUGA 3'	-18.1
At4g16100_467	ATP-dependent Clp protease	At5g53350	miR 3' G-UAUAGG--UAU-UGUG---C--GUAUG 5' | |||||| ||| |||| | ||||| mRNA 5' CAAUAUCCAGAUAGACACAAAGGACAUAC 3'	-14.8
UGUAUGCGUGUUAUGGAUAUG
At4g29200_13	DEAD/DEAH box helicase protein	At4g15850	miR 3' GUUUUGGAACUCUCA--ACACU 5' ||||||||||| ||| ||||: mRNA 5' CAAAACCUUGAAAGUGCUGUGG 3'	-20.7
UCACAACUCUCAAGGUUUUGU
	DEAD/DEAH box helicase protein	At1g55150	miR 3' GUUUUGGAAC---UCUCAA---CACU 5' ||||||| || |||||| |||| mRNA 5' CAAAACC-UGUCAAGAGUUUUCGUGA 3'	-17.2
	RRM-containing RNA-binding protein	At2g22100	miR 3' UGUU-UUGG--AACUCUCA-ACACU 5' |||| |||| || |||| ||||| mRNA 5' ACAACAACCGGUU--GAGUCUGUGA 3'	-15.7
	RRM-containing RNA-binding protein	At2g43410	miR 3' GUUUUGGAAC--UCUCA-ACAC 5' |||||||||| ||||| | || mRNA 5' CAAAACCUUGUAAGAGUCUAUG 3'	-16.7
	RRM-containing RNA-binding protein	At4g00830	miR 3' UGUUUUGG-AACU-CUCAAC 5' | ||::|| |||| |||||| mRNA 5' AAAAGGCCAUUGAGGAGUUG 3'	-15.9
	SNF2 domain/helicase domain-containing protein	At3g12810	miR 3' U-GUUUUGGA-AC-UC--UCAACACU 5' | |||||| | || || |||||||| mRNA 5' AUCAAAACAUGUGAAGUCAGUUGUGA 3'	-16.1
	SNF2 domain/helicase domain-containing protein	At2g40770	miR 3' UGUUUUGG--AACUCUCAAC-ACU 5' |||||||| ||||| |||| | | mRNA 5' ACAAAACCUAUUGAG-GUUGAUCA 3'	-19.1
	WRKY family transcription factor	At2g25000	miR 3' UGUU-UUGGAACU-CUC-AACACU 5' |||| || ||||| ||| |||| | mRNA 5' ACAAGAA-CUUGAUGAGUUUGUUA 3'	-15.2
	WD-40 repeat protein family	At1g47610	miR 3' UGU--UUUG-GAACUCUC--AACACU 5' ||| |||| ||||| || |||||| mRNA 5' ACAAGAAACUCUUGA-AGCAUUGUGA 3'	-14.5
	WD-40 repeat protein family	At4g31160	miR 3' UGUUUUGGAACUCUCAACACU 5' || ||| ||||||| |||||| mRNA 5' ACUAAA-CUUGAGA-UUGUGA 3'	-19.2
At4g38520_371_1	NO CONSERVED TARGETS ARE FOUND
GGACGAGAGGGAAGUGGAGCC
miR172b*	scarecrow-like transcription factor	At1g50600	miR 3' ACUUAGA--AUUACCACGACG 5' ||||||| |||||| ||| : mRNA 5' UGAAUCUGCUAAUGGAGCUAU 3'	-17.0
GCAGCACCAUUAAGAUUCAC
	CAF protein	At3g43920	miR 3' CACUUAGAA-UUACCACGAC 5' ||||||||| |||| || || mRNA 5' GUGAAUCUUCAAUGCUG-UG 3'	-19.6
miR398b	SET-domain transcriptional regulator family	At4g15180	miR 3' GUCC-CCAC-U----GGAC-UCUU-GUGU 5' |||| ||| | |||| |||| |||| mRNA 5' CAGGUAGUGCAACUCCCUGCAGAAUCACA 3'	-16.4
UGUGUUCUCAGGUCACCCCUG
	Ulp1 protease family	At4g04130	miR 3' GUCCC--CA-CUGGACUCU-UGUGU 5' ||||| || || |||:|| ||||| mRNA 5' CAGGGAAGUCGA-CUGGGAUACACA 3'	-20.7
	Ulp1 protease family	At3g42690	miR 3' GUCCCCA-CUGGACUCUU-GUG 5' ||||||| || |||| || ||| mRNA 5' CAGGGGUGGAGCUGAUAAUCAC 3'	-22.7
	No apical meristem (NAM) protein	At5g56620	miR 3' GUCCCCACUG---------G-ACUC--UUGUG 5' |||||||||| | |||| ||||| mRNA 5' CAGGGGUGACAAGAGAUGGCUUGAGCAAACAC 3'	-18.5
	importin	At1g02690	miR 3' GUCCCCACUGGACUCUUGUG-U 5' ||||| |:|||||||||| | mRNA 5' CAGGG-ACAUCUGAGAACACUA 3'	-26.3
	importin	At3g59020	miR 3' G-UCCCCA-C------UGGACUCUU-GUGU 5' | | |||| | ||||||||| |||| mRNA 5' CAAUGGGUAGAACCCUACCUGAGAAUCACA 3'	-21.0
At5g20490_133	GDSL-motif lipase/hydrolase protein	At1g54790	miR 3' AAGA----CGUUU----U--AGCCAGAGAG 5' |||| ||||| | |||||||||| mRNA 5' UUCUUCCCGCAAACCCGACCUCGGUCUCUC 3'	-20.2
GAGAGACCGAUUUUGCAGAAA
At5g25610_3237	MuDR family transposase	At4g04140	miR 3' UG-CUCAACCU-CUA-AACCUC-AC 5' || |||||||| ||| ||||:| || mRNA 5' ACAGAGUUGGAUGAUAUUGGGGAUG 3'	-23.6
CACUCCAAAUCUCCAACUCGU
	disease resistance protein(NBS-LRR class)	At3g25510	miR 3' UGCUCA---ACCUCUAA-ACCUCAC 5' |||||| |||||||| || |||| mRNA 5' ACGAGUUGGUGGAGAUUAUGAAGUG 3'	-21.3
	disease resistance protein(NBS-LRR class)	At5g17890	miR 3' UGCUCAACCUCUAAA--C-CUCAC 5' |||||||||| |||| | ||| | mRNA 5' ACGAGUUGGA-AUUUACGCGAG-G 3'	-17.7
	disease resistance protein(NBS-LRR class)	At1g58390	miR 3' GCUC-A-AC--CUCUAAACCUCAC 5' |||| | || ||| ||||||||| mRNA 5' CGAGAUAUGCAGAGUUUUGGAGUG 3'	-18.2
	disease resistance protein(NBS-LRR class)	At1g58807	miR 3' GCUC-A-AC--CUCUAAACCUCAC 5' |||| | || ||| ||||||||| mRNA 5' CGAGAUAUGCAGAGUUUUGGAGUG 3'	-18.2
	disease resistance protein(NBS-LRR class)	At1g58848	miR 3' GCUC-A-AC--CUCUAAACCUCAC 5' |||| | || ||| ||||||||| mRNA 5' CGAGAUAUGCAGAGUUUUGGAGUG 3'	-18.2
	disease resistance protein(NBS-LRR class)	At1g59124	miR 3' GCUC-A-AC--CUCUAAACCUCAC 5' |||| | || ||| ||||||||| mRNA 5' CGAGAUAUGCAGAGUUUUGGAGUG 3'	-18.2
	disease resistance protein(NBS-LRR class)	At1g59218	miR 3' GCUC-A-AC--CUCUAAACCUCAC 5' |||| | || ||| ||||||||| mRNA 5' CGAGAUAUGCAGAGUUUUGGAGUG 3'	-18.2
	disease resistance protein(NBS-LRR class)	At4g33300	miR 3' UGCU-C-AA-CCUC--UAAACCUC-AC 5' |||| | || |||| ||||||:| || mRNA 5' ACGACGAUUCGGAGAAAUUUGGGGUUG 3'	-19.4
	SNF2 domain/helicase domain	At5g43530	miR 3' UGCUC-AACC-UCU-AA----ACCUCAC 5' | ||| |||| ||| || ||||||| mRNA 5' A-GAGAUUGGUAGACUUCCGAUGGAGUG 3'	-18.0
	SNF2 domain/helicase domain	At3g54280	miR 3' UGCUCA-ACCUCU-A-AACC---UCAC 5' | |||| |||||| | |||| |||| mRNA 5' A-GAGUGUGGAGACUAUUGGUUCAGUG 3'	-18.8
	splicing factor Prp8	At1g80070	miR 3' UGCUCAACCU-CUAAACCUC-A-C 5' | |||||||| | ||||||| | | mRNA 5' AAGAGUUGGACGCUUUGGAGAUAG 3'	-22.8
	splicing factor Prp8	At4g38780	miR 3' UG-CU-CAACC----UC--UAAA--CCUCAC 5' || || ||||| || |||| |||||| mRNA 5' ACAGAUGUUGGUGUAAGCCAUUUCAGGAGUG 3'	-14.7
At5g38490_130_1	RING finger protein family	At4g08590	miR 3' UGA--GGUG-ACAAA-AGACGUAA 5' ||| |||| ||||| | |||||| mRNA 5' ACUUGCCACAUGUUUCU-UGCAUU 3'	-17.4
AAUGCAGAAAACAGUGGAGUC
At5g38550_198_rc	DNA-directed RNA polymerase	At2g15430	miR 3' CUC-UGUUCCC----UAGUAA-AC 5' ||| ||||||| |||||| || mRNA 5' GAGCACAAGGGAAUUAUCAUUGUG 3'	-17.7
CAAAUGAUCCCUUGUCUC
	DNA-directed RNA polymerase	At2g29540	miR 3' CUCUGU-UCCCUAG-UAAAC 5' |||:|| ||||||| ||||| mRNA 5' GAGGCAGAGGGAUCUAUUUG 3'	-21.5
	DNA-directed RNA polymerase	At2g15400	miR 3' CUC-UGUUCCC----UAGUAAAC 5' ||| ||||||| |||| ||| mRNA 5' GAGCACAAGGGAAUUAUCA-UUG 3'	-17.7
	auxin response transcription factor	At5g60450	miR 3' CUCUGUUCCCUAG-UAAAC 5' ||| ||| ||||| ||||| mRNA 5' GAGUCAA-GGAUCGAUUUG 3'	-20.1
	auxin response transcription factor	At5g37020	miR 3' CU-CU--GUUCCCU-AGUAAAC 5' || || || |||| ||||||| mRNA 5' GAUGACCCAUGGGAGUCAUUUG 3'	-15.2
	calcium-dependent protein kinase	At5g12180	miR 3' CUCUG---UUCC-CUAGUAAA 5' ||||| |||| |||||||| mRNA 5' GAGACAUUAAGGAGAUCAUUU 3'	-18.2
	calcium-dependent protein kinase	At1g50700	miR 3' CUCUGUUCCCUAGUAAAC 5' |||| ||||||| ||||| mRNA 5' GAGA-AAGGGAU-AUUUG 3'	-19.0
	calcium-dependent protein kinase	At4g04700	miR 3' CUCU--GUUCCC--UA-GUA-AAC 5' |||| |||||| || ||| ||| mRNA 5' GAGAUUCAAGGGCAAUACAUCUUG 3'	-11.7
	calcium-dependent protein kinase	At1g61950	miR 3' CUCUGUUCCCUAGUAAAC 5' ||:|||||| :||||| mRNA 5' CUGAUAAGGGAAUAUUUG 3'	-18.2
	calcium-dependent protein kinase	At4g35310	miR 3' UCUGUUCCCUAGUAAAC 5' || |||||||| ||||| mRNA 5' AG-CAAGGGAU-AUUUG 3'	-19.0
	calcium-dependent protein kinase	At4g38230	miR 3' UCUGUUCCCUAGUAAAC 5' || |||||||| ||||| mRNA 5' AG-CAAGGGAU-AUUUG 3'	-19.0
At5g40770_3770_rc	Ulp1 protease family	At2g02210	miR 3' UGCUAGUGU-UUAAG--UGU-UAA 5' |||| |||| ||||| ||| ||| mRNA 5' ACGA-CACAGAAUUCCAACAUAUU 3'	-14.5
GAAUUGUGAAUUUGUGAUCGU
	Ulp1 protease family	At2g06430	miR 3' UGCUAGUGU-UUAAG--UGU-UAA 5' |||| |||| ||||| ||| ||| mRNA 5' ACGA-CACAGAAUUCCAACAUAUU 3'	-14.5
	Ulp1 protease family	At4g04010	miR 3' UGCUAGUGU-UUAAG--UGU-UAA 5' |||| |||| ||||| ||| ||| mRNA 5' ACGA-CACAGAAUUCCAACAUAUU 3'	-14.5
At5g55830_310_rc	squamosa-promoter binding protein	At2g42200	miR 3' ACACGAGAGAAAGAAGACAGU 5' |||||||||| |||||||||| mRNA 5' UGUGCUCUCUCUCUUCUGUCA 3'	-33.0
UGACAGAAGAAAGAGAGCACA
	squamosa-promoter binding protein	At3g57920	miR 3' ACACGAGAGAAAGAAGACAGU 5' |||||||||| |||||||||| mRNA 5' UGUGCUCUCUCUCUUCUGUCA 3'	-33.0
	squamosa-promoter binding protein	At5g50670	miR 3' ACACGAGAGAAAGAAGACAGU 5' |||||||||| |||||||||| mRNA 5' UGUGCUCUCUCUCUUCUGUCA 3'	-33.0
	squamosa-promoter binding protein	At5g50570	miR 3' ACACGAGAGAAAGAAGACAGU 5' |||||||||| |||||||||| mRNA 5' UGUGCUCUCUCUCUUCUGUCA 3'	-33.0
	squamosa-promoter binding protein	At1g69170	miR 3' A-CACGAGAGAAAGAAGACAGU 5' | ||||||||| |||||||||| mRNA 5' UCGUGCUCUCUCUCUUCUGUCA 3'	-33.3
	squamosa-promoter binding protein	At5g43270	miR 3' A-CACGAGAGAAAGAAGACAGU 5' | ||||||||| |||||||||| mRNA 5' UGGUGCUCUCUCUCUUCUGUCA 3'	-33.0
	squamosa-promoter binding protein	At1g27360	miR 3' CACGAGAGAAAGAAGACAGU 5' ||||||||| |||||||||| mRNA 5' GUGCUCUCUCUCUUCUGUCA 3'	-31.3
	squamosa-promoter binding protein	At1g27370	miR 3' CACGAGAGAAAGAAGACAGU 5' ||||||||| |||||||||| mRNA 5' GUGCUCUCUCUCUUCUGUCA 3'	-31.3
	MATE efflux protein	At1g15170	miR 3' ACACGAGAGAAAGA-AGACAGU 5' |||||||||| ||| ||| ||| mRNA 5' UGUGCUCUCUGUCUGUCU-UCA 3'	-24.1
At5g56680_271	ATPase	At3g19740	miR 3' UGUU--ACCUCUAGCUAUC-UCUU 5' |||| |||||| ||||| |||| mRNA 5' ACAACUUGGAGA-AGAUAGAAGAA 3'	-17.8
UUCUCUAUCGAUCUCCAUUGU
	FAR1	At4g08596	miR 3' U-GUUACCUC-UA-GCUAUC---UCUU 5' | |||||| | || |||||| |||| mRNA 5' AGCAAUGGCGAAUGCGAUAGUAAAGAA 3'	-14.3
At5g57630_760	myosin heavy chain - like protein	At4g27370	miR 3' GUAUUUGUCCUUCGUUGU 5' | ||||||||||||:|| mRNA 5' CUCAAACAGGAAGCAGCA 3'	-23.6
UGUUGCUUCCUGUUUAUG
	myosin heavy chain - like protein	At2g31900	miR 3' GUAUU--UGUC--CUUCGUUGU 5' ||||: |||| |||| |||| mRNA 5' CAUAGACACAGAAGAAG-AACA 3'	-12.7
miR172e	AP2 domain transcription factor	At5g60120	miR 3' UACGUCGUAGUAGUUCUAAG 5' ||||||||||||||:||||| mRNA 5' AUGCAGCAUCAUCAGGAUUC 3'	-32.4
GAAUCUUGAUGAUGCUGCAUC
	AP2 domain transcription factor	At5g67180	miR 3' C-UA-CGUCGUAGUAGUUCUAAG 5' | || ||||||||||||:||||| mRNA 5' GAAUGGCAGCAUCAUCAGGAUUC 3'	-31.4
	AP2 domain transcription factor	At4g36920	miR 3' CUACGUCGUAGUAGUUCUAAG 5' | |||||||||||||:||||| mRNA 5' GCUGCAGCAUCAUCAGGAUUC 3'	-32.0
	AP2 domain transcription factor	At2g28550	miR 3' CUACGUCGUAGUAGUUCUAAG 5' | ||||||||||||:||||| mRNA 5' GCAGCAGCAUCAUCAGGAUUC 3'	-31.6
	myb DNA-binding protein	At5g65790	miR 3' CUACGUCGUAGUAGUUCUAAG 5' ||| || |||||||||||||| mRNA 5' GAU-CAUCAUCAUCAAGAUUC 3'	-22.1
	myb DNA-binding protein	At1g32240	miR 3' CUACGUCGUAGUAGUUCUAAG 5' |||| ||| |||||||| || mRNA 5' GAUG-AGC-UCAUCAAGCAUC 3'	-18.1
	myb DNA-binding protein	At1g19000	miR 3' UA-CGUCGUAGUAGUUCUAA-G 5' || ||||||||||||: :|| | mRNA 5' AUAGCAGCAUCAUCAGAGUUGC 3'	-17.3
	myb DNA-binding protein	At1g01380	miR 3' CUACGUCGUAGUAG-UUCUAAG 5' |||| || |||||| ||||| : mRNA 5' GAUGAAGAAUCAUCGAAGAUCUC 3'	-15.2
	myb DNA-binding protein	At4g01680	miR 3' CUAC-G--UCGUAGUAGUUCUAAG 5' |||| | ||||||| ||| |||| mRNA 5' GAUGACAGAGCAUCAGCAA-AUUC 3'	-14.4
	myb DNA-binding protein	At3g49690	miR 3' ACGUCGUAGUAGUUCUAAG 5' | || |||||||||||||| mRNA 5' U-CAUCAUCAUCAAGAUUC 3'	-20.5
At5g62160_613_rc	SNF2 domain/helicase containing protein	At3g54460	miR 3' GA-ACGGUUUCCU-------CUCAA---CGG 5' || |||||||||| ||||| ||| mRNA 5' CUGUGCCAAAGGAUCUUAUUGAGUUACAGCC 3'	-15.4
GGGCAACUCUCCUUUGGCAAG
miR398a	splicing factor	At4g25500	miR 3' UUCCCCACUGGACUCUUG-UG-U 5' || ||||||||| |||| || | mRNA 5' AA--GGUGACCUG-GAACGACUA 3'	-16.5
UGUGUUCUCAGGUCACCCCUU
miR172d	AP2 domain transcription factor	At4g36920	miR 3' GACGUCGUAGUAGUUCUAAGA 5' ||||||||||||||:|||||| mRNA 5' CUGCAGCAUCAUCAGGAUUCU 3'	-35.5
AGAAUCUUGAUGAUGCUGCAG
	AP2 domain transcription factor	At5g60120	miR 3' ACGUCGUAGUAGUUCUAAGA 5' |||||||||||||:|||||| mRNA 5' UGCAGCAUCAUCAGGAUUCU 3'	-33.0
	AP2 domain transcription factor	At5g67180	miR 3' A-CGUCGUAGUAGUUCUAAGA 5' | ||||||||||||:|||||| mRNA 5' UGGCAGCAUCAUCAGGAUUCU 3'	-33.0
	AP2 domain transcription factor	At2g28550	miR 3' GACGUCGUAGUAGUUCUAAGA 5' | ||||||||||||:|||||| mRNA 5' CAGCAGCAUCAUCAGGAUUCU 3'	-33.2
	AP2 domain transcription factor	At3g14230	miR 3' UCUUAGAACUACUACGACGUC 5' || | ||| |||||||||||| mRNA 5' AG-AGCUU-AUGAUGCUGCAG 3'	-23.7
	MADS-box protein	At5g39750	miR 3' GACGUCG--UAG---UAGUUCU-AAGA 5' ||||| | ||| ||||||| |||| mRNA 5' CUGCAUCAAAUCUCAAUCAAGAUUUCU 3'	-16.9
	MADS-box protein	At5g39810	miR 3' GACGUCGU----AG-UAGUUCU-AAGA 5' ||||| || || ||||||| |||| mRNA 5' CUGCAUCAAAUUUCAAUCAAGAGUUCU 3'	-15.9
	F-box protein family	At5g22660	miR 3' UCUUAGAACUACUACGACGU 5' |||||| |||||||||| mRNA 5' UUCAUCUUG-UGAUGCUGCA 3'	-23.2
	F-box protein family	At3g07550	miR 3' UCUUAGAACU---A---CUACGACGUC 5' |||||||||| | |||| ||||| mRNA 5' AGAAUCUUGAACCUUAGGAUG-UGCAG 3'	-19.5
	F-box protein family	At5g01720	miR 3' UCUUAGAACUAC-UA---CGAC-GUC 5' |||| ||||||| || |||| ||| mRNA 5' AGAAGCUUGAUGCAUCCAGCUGCCAG 3'	-18.2
	F-box protein family	At5g22610	miR 3' UCUUAGA---A-CUACUACGACGU 5' ||||||| | ||||||| |||| mRNA 5' AGAAUCUCGGUAGAUGAUGGUGCA 3'	-21.1
	F-box protein family	At2g04840	miR 3' GAC--GUCGUAGUAGUUCUAAG-A 5' ||| ||| |||||||||| || | mRNA 5' CUGGCCAG-AUCAUCAAGA-UCAU 3'	-18.3
	F-box protein family	At2g42730	miR 3' UCUUAGAACUACUACGACG--UC 5' :||||||| |||||||| | || mRNA 5' GGAAUCUU-AUGAUGCUUCCAAG 3'	-19.3
	F-box protein family	At3g03030	miR 3' CUUAG-AAC---UAC----UACGACGUC 5' ||||| ||| ||| :|||||||| mRNA 5' GAAUCGUUGGUUAUGUAAAGUGCUGCAG 3'	-18.8
	F-box protein family	At3g58930	miR 3' CUUAG-AAC---UAC-U---ACGACGUC 5' ||||| ||| ||| | |||||||| mRNA 5' GAAUCGUUGGAUAUGUAAUGUGCUGCAG 3'	-18.1
	F-box protein family	At3g58940	miR 3' CUUAG-AAC---UAC-U---ACGACGUC 5' ||||| ||| ||| | |||||||| mRNA 5' GAAUCGUUGGAUAUGUAAUGUGCUGCAG 3'	-18.1
	F-box protein family	At1g25141	miR 3' UCUUAGAACUACUACGACGUC 5' | |||||||| |||| ||||| mRNA 5' A-AAUCUUGAGGAUGGUGCAG 3'	-22.9
	F-box protein family	At5g48990	miR 3' GACGUC-GUAGUAGUUCUAAGA 5' | |||| ||||| |||||||| mRNA 5' C-GCAGACAUCA--AAGAUUCU 3'	-20.4
At1g16360_5_rc	myb family transcription factor	At3g10760	miR 3' AUCAG--GUUGUUG-UGU--UUUACC 5' || || ||||||| ||| |||||| mRNA 5' UACUCUUCAACAACAACAACAAAUGG 3'	-16.3
CCAUUUUGUGUUGUUGGACUA
	myb family transcription factor	At4g37780	miR 3' AUCAG--GUUGUUGUG-----UUUUACC 5' ||| | ||||||||| ||||||| mRNA 5' UAGCCAACAACAACACGGUAGAAAAUGG 3'	-17.4
	myb family transcription factor	At3g09370	miR 3' GGUUGUUG-UGUU--UUACC 5' |||||||| |||| ||||| mRNA 5' CCAACAACAACAAGGAAUGG 3'	-18.4
At1g22640_5_13_rc	myb family transcription factor	At1g58220	miR 3' CGGA-GU-G--AGUCUUCAGUGUUU 5' |||| || | |||||| |||||| mRNA 5' GCCUACAGCGAACAGAAG-CACAAA 3'	-18.1
UUUGUGACUUCUGAGUGAGGC
	myb family transcription factor	At5g52660	miR 3' CG-G-A-GU----GAGUCUUC--AGUGUUU 5' || | | || |||||||| ||||||: mRNA 5' GCUCAUCCAUAUCCUCAGAAGGCUCACAAG 3'	-20.2
	myb family transcription factor	At4g00540	miR 3' C-GGAGUGAGUCUUC-AG-UG-UUU 5' | ||| ||| ||||| || || ||| mRNA 5' GUCCU-ACU-AGAAGAUCAACUAAA 3'	-16.5
	myb family transcription factor	At5g23000	miR 3' CGGAG--UGAGUCUUCAGUGUUU 5' ||||| ||| |||| | ||||| mRNA 5' GCCUCCUACU-AGAA-U-ACAAA 3'	-17.2
At1g30825_5_4_rc	CHP-rich zinc finger protein	At4g01740	miR 3' UUUAUCAUG-AG-G-AGG-AAAAC 5' ||| ||||| || | ||| ||||| mRNA 5' AAA-AGUACAUCUCGUCCAUUUUG 3'	-12.7
CAAAAGGAGGAGUACUAUUUA
	CHP-rich zinc finger protein	At5g46670	miR 3' UUAUCAUGAGG-AGGAAAA 5' |||| |||||| ||||||| mRNA 5' AAUAAUACUCCAUCCUUUU 3'	-16.6
	CHP-rich zinc finger protein	At5g55780	miR 3' UUAUCAUGAGG-AGGAAAA 5' |||| |||||| ||||||| mRNA 5' AAUAAUACUCCAUCCUUUU 3'	-16.6
	CHP-rich zinc finger protein	At4g01920	miR 3' U-UUAUCAU---GAGGAGG-AAAAC 5' | ||||||| ||| ||| ||||| mRNA 5' AUAAUAGUAUAUCUCGUCCAUUUUG 3'	-15.2
	CHP-rich zinc finger protein	At4g11550	miR 3' U-UUAUCAU---GAGGAGG-AAAAC 5' | ||||||| ||| ||| ||||| mRNA 5' AUAAUAGUAUGUCUCGUCCAUUUUG 3'	-15.2
	CHP-rich zinc finger protein	At4g01930	miR 3' U-UUAUCA--U-GAGGAGG-AAAAC 5' | |||||| | ||| ||| ||||| mRNA 5' AUAAUAGUGCAUCUCGUCCAUUUUG 3'	-15.3
	CHP-rich zinc finger protein	At4g11390	miR 3' U-UUAU--CAU-GAGGAGG-AAAAC 5' | |||| ||| ||| ||| ||||| mRNA 5' AUAAUAGUGUAUCUCGUCCAUUUUG 3'	-14.9
	CHP-rich zinc finger protein	At4g01910	miR 3' U-UUAUCAU-GAG-G-AGG-AAAAC 5' | ||||||| || | ||| ||||| mRNA 5' AUAAUAGUAUAUCGCGUCCAUUUUG 3'	-10.9
	CHP-rich zinc finger protein	At5g17960	miR 3' UUUAU-C-A--UG-AGGAG---GA-AAAC 5' ||||| | | || ||||| || |||| mRNA 5' AAAUACGAUAAACAUCCUCUCACUCUUUG 3'	-9.1
At1g40136_5_24	NO CONSERVED TARGETS ARE FOUND
UAUGGUUUAGGGUUUACGGUU
At1g51175_5_8	NO CONSERVED TARGETS ARE FOUND
UUUUUGCAGAUGAAUGAGCUG
At1g60020_5_14	MADS-box protein	At2g14210	miR 3' GCAUU-CCUGUUUA-AAGGUUUU 5' ||||| |||||||| ||||||| mRNA 5' CGUAAGGGACAAAUCAUCCAAAA 3'	-20.4
UUUUGGAAAUUUGUCCUUACG
	MADS-box protein	At2g22630	miR 3' GCAUUCC-UGUUUAAA---GGUU--UU 5' |:|| |||||||| |||| || mRNA 5' AAAAGGGAACAAAUUUUGACCAAUGAA 3'	-12.9
	SNF2 domain/helicase containing protein	At3g54460	miR 3' GCAUUCC--UGUUUAA-AGGUUUU 5' :|||| | |||||| ||||||| mRNA 5' UGUAAUGCCCCAAAUUCUCCAAAA 3'	-14.1
	calmodulin-binding protein	At5g57580	miR 3' CAUU-CCUGUU--UAA-AGGUUUU 5' |||| || ||| ||| ||||||| mRNA 5' GUAAUGGUCAAGGAUUCUCCAAAA 3'	-12.3
miR171c	scarecrow transcription factor	At2g45160	miR 3' CACUAUAACCGUGCCGAGUU 5' | |||||||||:|||||||| mRNA 5' G-GAUAUUGGCGCGGCUCAA 3'	-33.3
UUGAGCCGUGCCAAUAUCACG
	scarecrow transcription factor	At4g00150	miR 3' CACUAUAACCGUGCCGAGUU 5' | |||||||||:|||||||| mRNA 5' G-GAUAUUGGCGCGGCUCAA 3'	-33.3
	scarecrow transcription factor	At3g60630	miR 3' CACUAUAACCGUGCCGAGUU 5' | |||||||||:|||||||| mRNA 5' G-GAUAUUGGCGCGGCUCAA 3'	-33.3
	scarecrow transcription factor	At2g29060	miR 3' GCACUAU-AACCG-UGCCGAGUU 5' | ||||| ||||| | |||| || mRNA 5' C-UGAUAUUUGGCGA-GGCU-AA 3'	-19.6
	F-box protein family	At5g07670	miR 3' GCACUA-----UAACCGUGC-CGAGUU 5' |||||| ||||||||| ||||:| mRNA 5' CGUGAUUCUACAUUGGCACGAGCUCGA 3'	-29.0
	F-box protein family	At2g19630	miR 3' AACUCGGCACGGU-UAUAGU-GC 5' || |||||| ||| || ||| || mRNA 5' UU-AGCCGU-CCAUAUUUCACCG 3'	-18.2
	F-box protein family	At4g05470	miR 3' GCACUAUA--ACC-G-UGCCGAGUU 5' | |||||| ||| | || |||||: mRNA 5' C-UGAUAUACUGGACAAC-GCUCAG 3'	-16.2
	F-box protein family	At4g23580	miR 3' GCA---CUAUA-ACCGUG-CCGAGUU 5' ||| ||||| || ||| || |||| mRNA 5' CGUUUCGAUAUAUGCCACUGGAUCAA 3'	-15.7
	F-box protein family	At5g22670	miR 3' GCACUAUAA-CCGUGC-CGAGUU 5' || || ||| |||| | |||||| mRNA 5' CGAGA-AUUCGGCA-GUGCUCAA 3'	-15.4
	F-box protein family	At5g57360	miR 3' GCACUAU-AACCGUGCCGAGU 5' | ||||| |||| ||||||| mRNA 5' CUUGAUAUUUGG--CGGCUCA 3'	-20.1
	amino acid permease	At1g10010	miR 3' AACUCG-GCACG-GU-UA-UAGUGC 5' :|| |||| || || |||||| mRNA 5' GACGGCGAGUGCGCACAUAAUCACG 3'	-15.7
	amino acid permease	At5g09220	miR 3' GC-ACUA-UAACCGUGCCGAGUU 5' || |||| | |||| || ||||| mRNA 5' CGAUGAUGA-UGGC-CGCCUCAA 3'	-19.0
At2g05580_5_4	cyclin family	At3g21870	miR 3' GUUA-G--CUUU-A-AGAGA---C-U-GAUG 5' |||| | |||| | ||||| | | |||| mRNA 5' CAAUGCAAGAAAGUCUCUCUCCAGCAUCUAC 3'	-11.3
GUAGUCAGAGAAUUUCGAUUG
	ABC transporter family protein	At5g19410	miR 3' GUUAGC-UUUAAGAGACUGAU 5' |||||| ||| || ||||||| mRNA 5' CAAUCGUAAAAUCACUGACUA 3'	-17.2
	ABC transporter family protein	At4g01660	miR 3' GUUAGCUUUAAG-AG--ACUGAUG 5' ||| ||||||| || ||||||: mRNA 5' CAA--GAAAUUCGUCGAUGACUAU 3'	-15.3
At2g24430_5_9	ABC transporter family protein	At3g60160	miR 3' UACAA-GUGUAAGUGUGUAGCC 5' ||||| |||| |||| ||| || mRNA 5' AUGUUCCACAAUCAC-CAU-GG 3'	-16.0
CCGAUGUGUGAAUGUGAACAU
	ABC transporter family protein	At3g60970	miR 3' UACAA-GUGUAAGUGUGUAGCC 5' ||||| |||| |||| ||| || mRNA 5' AUGUUCCACAAUCAC-CAU-GG 3'	-16.0
At2g36540_5_rc	transcription elongation factor	At2g34210	miR 3' UGAUUACCAGAAACAGA-GACU 5' || |||||| ||||||| || | mRNA 5' AC-AAUGGU-UUUGUCUACU-A 3'	-15.0
UCAGAGACAAAGACCAUUAGU
miR390a	cyclin family	At4g19560	miR 3' CCGCGAUAG-GGAG-----GACUCGA 5' ||:|||||| |||| ||||||| mRNA 5' GGUGCUAUUCUCCUUGCUGCUGAGCU 3'	-26.2
AGCUCAGGAGGGAUAGCGCCA
	F-box protein family	At3g17710	miR 3' ACCG--CGA-UA--GG-GAGGACUC-GA 5' |||| ||| || || | |||||| || mRNA 5' UGGCUUGCUCAUAACCAC-CCUGAGACU 3'	-20.2
	F-box protein family	At3g63220	miR 3' ACCG-----CGAUAGG-G--AGGACUCGA 5' |||| ||||||| | || |||||| mRNA 5' UGGCGAGCUGCUAUCCGCAGUCAUGAGCU 3'	-22.8
	F-box protein family	At5g38270	miR 3' ACCGCGAUAGGG-A--GGAC-UCGA 5' ||| ||| |||| | |||| |||| mRNA 5' UGGAGCU-UCCCAUAACCUGAAGCU 3'	-22.5
	F-box protein family	At2g29600	miR 3' C-GCGAUAG---GGAG-GACUCGA 5' | ||||||| |||| |||| || mRNA 5' GACGCUAUCUCUCCUCUCUGA-CU 3'	-22.9
	F-box protein family	At2g40925	miR 3' ACCGCGAUAGGGAGGACUCGA 5' ||| ||||||||||| || mRNA 5' CUGCGAGAUCCCUCCUGAUCU 3'	-27.8
	F-box protein family	At5g18780	miR 3' ACCG-CGAUA-GGGAGGACU-CGA 5' |||| :|:| :|||||||| || mRNA 5' UGGCUUUUGUAUCCUCCUGAUGCC 3'	-23.5
At3g04840_5	DnaJ domain-containing protein	At5g27240	miR 3' UUUGUUUGAGGUGUUUAGUCU 5' ||| |||||||| |||| ||| mRNA 5' AAA-AAACUCCA-AAAU-AGA 3'	-21.8
UCUGAUUUGUGGAGUUUGUUU
	DnaJ domain-containing protein	At5g22080	miR 3' UUU--GUUUG-AGGUGUU--UAGU-CU 5' ||| ||||| ||||||| | || || mRNA 5' AAAUGCAAACAUCCACAAGCA-CAGGA 3'	-19.3
	GTP-binding protein	At4g17160	miR 3' U-UUGUUUGAGGU-GUUU--AGUCU 5' | ||||||| ||| |||| ||||| mRNA 5' ACAACAAAC-CCAUCAAACUUCAGA 3'	-16.9
	GTP-binding protein	At2g22390	miR 3' UG-UUUGAGGUGUUU--AG-UCU 5' || |||||||||||| || ||| mRNA 5' ACUAAACUCCACAAAUGUCGAGA 3'	-18.8
	SNF2 domain/helicase domain/RING finger domain-containing protein	At2g40770	miR 3' UU-UGUUUGA-GGU-GUUUAGUCU 5' || ||||||| ||| |||| ||| mRNA 5' AAGACAAACUCCCAUCAAA-AAGA 3'	-16.4
At3g10000_5_5	bHLH protein family	At3g25710	miR 3' UU-UGUACUUCC-CGAUUUAG 5' || ||||||||| |||||| | mRNA 5' AACACAUGAAGGAGCUAAAAC 3'	-20.7
GAUUUAGCCCUUCAUGUUUAA
	bHLH protein family	At4g00870	miR 3' AAU--UUG-UACU-UCCCGAUUU 5' ||| ||| | || ||||||||| mRNA 5' UUAGCAACUACGAGAGGGCUAAA 3'	-13.9
	dehydrogenase/reductase family protein	At1g07450	miR 3' AUUUGUACUUCCCGAUUUAG 5' ||||| ||||||||| || mRNA 5' ACAACAU-AAGGGCUAACUC 3'	-17.6
	dehydrogenase/reductase family protein	At5g25880	miR 3' AAUUUGUACU--UCCCGAUUUA 5' ||||||| || ||||| |||| mRNA 5' UUAAACA-GAAGAGGGC-AAAU 3'	-16.5
At3g43570_5_29	calcium-transporting ATPase	At3g63380	miR 3' CUCUCUUUC-ACUAUCUCUAG 5' : |||||| ||||| ||||| mRNA 5' UGCAGAAAGUUGAUA-AGAUC 3'	-14.6
GAUCUCUAUCACUUUCUCUCA
	Exostosin family	At4g22580	miR 3' CUCUCUU--UCACUAUCUCUA 5' ||||||| ||| |||||||| mRNA 5' GAGAGAAAGAGUUAUAGAGAU 3'	-19.5
	PP2A regulatory subunit	At5g53000	miR 3' CUCUCUUUC--ACUAUC---UCUAG 5' ||||||||| |||||| ||:|| mRNA 5' GAGAGAAAGAAUGAUAGCUCAGGUC 3'	-20.6
	PP2A regulatory subunit	At4g15415	miR 3' CUCUCUUUCACUA--UCUCUAG 5' ||||||||| ||| ||||| | mRNA 5' GAGAGAAAGAGAUAAAGAGA-C 3'	-19.8
	SWI/SNF family transcription activator	At2g47620	miR 3' C-UCUCUUUCACUAUCUC 5' | |||||||||||||||| mRNA 5' GAAGAGAAAGUGAUAGAG 3'	-24.4
	bZIP protein	At3g60320	miR 3' CUC--UCUU-U-C-ACUAUCUC-UAG 5' ||| |||| | | |||||||| ||| mRNA 5' GAGGAAGAAGAUGAUGAUAGAGAAUC 3'	-18.8
	bZIP protein	At2g40950	miR 3' CUCU-CUUUC-ACU-AUCU-CUAG 5' |||| ||||| ||| | || |||| mRNA 5' GAGAGGAAAGCUGACUUGAUGAUC 3'	-14.6
At3g52510_5_6	Ulp1 protease family	At1g08740	miR 3' CGA-AA-ACUUGGAGGCAUUUU 5' ||| || | |||| |||||||| mRNA 5' GCUCUUCUAAACC-CCGUAAAA 3'	-13.9
UUUUACGGAGGUUCAAAAGCU
	Ulp1 protease family	At2g29240	miR 3' CGA-AA-ACUUGGAGGCAUUUU 5' ||| || | |||| |||||||| mRNA 5' GCUCUUCUAAACC-CCGUAAAA 3'	-13.9
	Ulp1 protease family	At1g35650	miR 3' CGA-AA-ACUUGGAGGCAUUUU 5' ||| || | |||| |||||||| mRNA 5' GCUCUUCUAAACC-CCGUAAAA 3'	-13.9
	Ulp1 protease family	At3g26530	miR 3' CGA-AA-ACUUGGAGGCAUUUU 5' ||| || | |||| |||||||| mRNA 5' GCUCUUCUAAACC-CCGUAAAA 3'	-13.9
	Ulp1 protease family	At5g44890	miR 3' CGA-AA-ACUUGGAGGCAUUUU 5' ||| || | |||| |||||||| mRNA 5' GCUCUUCUAAACC-CCGUAAAA 3'	-13.9
At3g61890_5_33	cellulose synthase	At5g17420	miR 3' GGU-CUGUUGUCAGG-GGAGUU 5' ||| ||||| ||||| || ||| mRNA 5' CCAGGACAA-AGUCCACC-CAA 3'	-19.2
UUGAGGGGACUGUUGUCUGGC
	receptor like protein kinase	At5g60280	miR 3' GGUCU--GUUGU-CAG-GGGAGU 5' ||| | ||||| ||| |||||| mRNA 5' CCACAACCAACAGGUCUCCCUCA 3'	-21.6
At3g63200_5_9	myb family transcription factor	At5g62320	miR 3' GUUGAUCA-UGAAUAGAGGUA 5' |||||||| |:| ||||:||| mRNA 5' CAACUAGUCAUUGAUCUUCAU 3'	-17.7
UAUGGAGAUAAGUACUAGUUG
	receptor-related protein kinase	At5g40380	miR 3' GUUGAUCAUGA-AUAGAGGUAU 5' | | ||||||| ||||| |||| mRNA 5' C-AGUAGUACUAUAUCU-CAUA 3'	-15.7
	receptor-related protein kinase	At1g67720	miR 3' GUU--GAUCAUGAAUAGAGGUAU 5' ||| |||||| |||| | |||| mRNA 5' CAAUCCUAGUA-UUAU-U-CAUA 3'	-10.0
	receptor-related protein kinase	At2g19130	miR 3' GU-UGA--U-CAUGA-AUAGAGGUAU 5' || ||| | ||||| ||||| ||| mRNA 5' CAUACUUCACGUACUCUAUCU--AUA 3'	-9.8
	receptor-related protein kinase	At3g45330	miR 3' GUUGA-UCAUGAAU----AG-AG--GUA 5' ||||| |||||||| || || ||| mRNA 5' CAACUCAGUACUUAGGACUCUUCAACAU 3'	-18.2
miR397a	laccase (diphenol oxidase)	At2g38080	miR 3' UG-U-AGUUGCGACGUGAGUUACU 5' || | |||||||||||||:||||| mRNA 5' ACUAGUCAACGCUGCACUUAAUGA 3'	-33.5
UCAUUGAGUGCAGCGUUGAUGU
	laccase (diphenol oxidase)	At2g29130	miR 3' UGUAGUUGCGACGUGAGUUACU 5' | |||||:|||||||||||||| mRNA 5' A-AUCAAUGCUGCACUCAAUGA 3'	-33.6
	laccase (diphenol oxidase)	At5g60020	miR 3' UGUAGUUGCGACGUGAGUUACU 5' | |||||:||||||||:||||| mRNA 5' A-AUCAAUGCUGCACUUAAUGA 3'	-31.4
	myb family transcription factor	At4g32730	miR 3' UGUAG-UUGCGACGU-GAGUUAC-U 5' |: || ||||||||| ||| ||| | mRNA 5' AUCUCAAACGCUGCAUCUC-AUGCA 3'	-20.7
	serine/threonine protein kinase	At5g38210	miR 3' GUAGUUGCGACGUGA-GUUACU 5' :||||: |||||| |||||| mRNA 5' AGUCAAU--UGCACUCCAAUGA 3'	-19.4
At4g10845_5_11	ABC transporter family protein	At3g53480	miR 3' UAC--CUACA--UAC--GUACUUACG 5' ||| ||||| ||| |||| |||| mRNA 5' AUGGUGAUGUUAAUGAUCAUG-AUGC 3'	-11.6
GCAUUCAUGCAUACAUCCAUA
	ABC transporter family protein	At1g53270	miR 3' ACCUACAUACGU--ACU-U-ACG 5' |||| ||||||| ||| | ||| mRNA 5' UGGA-GUAUGCAAUUGAUAUUGC 3'	-15.9
	ABC transporter family protein	At3g47780	miR 3' ACCUACAUACG-UACU-UAC 5' ||||| ||||| |||| ||| mRNA 5' UGGAUAUAUGCAAUGAUAUG 3'	-14.8
	ATPase	At3g10350	miR 3' UACCUA-CAUAC---GUA-CUUACG 5' |||||| ||||| | | |||||| mRNA 5' AUGGAUGGUAUGGGACUUGGAAUGC 3'	-16.9
At4g15250_5_1	cyclin	At1g20610	miR 3' UGUC----AGUG----UCA-G-UGUGUA-AUU 5' |||| |||| ||| | |||||| ||| mRNA 5' ACAGGAGUUCACAGAAAGUACAACACAUCUAA 3'	-13.1
UUAAUGUGUGACUGUGACUGU
	cyclin	At1g20590	miR 3' UGUC-AGUG----UCA-G-UGUGUA-AUU 5' | || |||| ||| | |||||| ||| mRNA 5' A-AGCUCACAGGAAGUACAACACAUCUAA 3'	-13.4
	pentatricopeptide (PPR) repeat-containing protein	At3g59040	miR 3' GUCAG-UGUCAGUG--UGUAAU 5' ||||| |||||||| ||| || mRNA 5' CAGUCUACAGUCACUUACAAUA 3'	-19.9
	pentatricopeptide (PPR) repeat-containing protein	At5g52850	miR 3' UGUC--AGUGUCAGUG--UG-UAAUU 5' |||| |||| |||| || ||||| mRNA 5' ACAGAUUCAC--UCACAGACAAUUAA 3'	-11.3
	pentatricopeptide (PPR) repeat-containing protein	At5g55840	miR 3' UG--UCAGUGUCA-G---UGUG--UAAUU 5' || |||||| || | |||| ||||| mRNA 5' ACGAAGUCAC-GUACAAUACACUUAUUAA 3'	-12.8
	pentatricopeptide (PPR) repeat-containing protein	At2g41720	miR 3' GUCAGUGUCAG-UGU--GUAAUU 5' ||| ||||||| | | |||||| mRNA 5' CAG-CACAGUCGAGAGGCAUUAA 3'	-17.9
	pentatricopeptide (PPR) repeat-containing protein	At1g64100	miR 3' UGUCAGUGUC---AGUGUG--UAAUU 5' |||||| ||| |||||| |||| mRNA 5' ACAGUCUCAGAGCUCACACUGUUUAA 3'	-19.4
	axi1 protein	At2g44500	miR 3' UGUCAGUGUCAGUGU-GUAAUU 5' ||||| ||||| ||| | |||| mRNA 5' ACAGUAACAGUAACAGCUUUAA 3'	-16.0
miR169g*	AP2 domain transcription factor	At3g16770	miR 3' UCGGUUCCAGUUGAACGGCCU 5' ||||||| ||||||| || || mRNA 5' AGCCAAGCUCAACUUCCCAGA 3'	-23.0
UCCGGCAAGUUGACCUUGGCU
	abscisic acid responsive elements-binding factor	At4g34000	miR 3' UCGGUUCC-AGU---U-GAACG--GCCU 5' || ||||| ||| | ||||| |||| mRNA 5' AGACAAGGUUCACUUACCUUGCCUCGGA 3'	-18.5
At4g23710_5_3_rc	auxin response transcription factor	At1g59750	miR 3' CGAAGGCUGAGUAAGUAG 5' |||||| | ||||||||| mRNA 5' GCUUCC-AAUCAUUCAUC 3'	-22.2
UGGAUGAAUGAGUCGGAAGCU
	pentatricopeptide (PPR) repeat-containing protein	At1g11630	miR 3' CGAAG-GCUGAGUAAGUAGGU 5' ||||| |||| |||||||| mRNA 5' GCUUCUCGACGGUUUCAUCCA 3'	-25.8
	pentatricopeptide (PPR) repeat-containing protein	At3g25210	miR 3' UCG-AAGGCU-GAGUAAG--UAGGU 5' ||| || ||| |||| || ||||| mRNA 5' AGCGUUACGAGCUCAAUCCGAUCCA 3'	-17.4
	pentatricopeptide (PPR) repeat-containing protein	At3g13150	miR 3' CGA-----AGGCUGAGUAAG-U-AGGU 5' ||| |||||||| ||| | |||| mRNA 5' GCUCCGACUCCGACUC-UUCGAGUCCA 3'	-22.3
	pentatricopeptide (PPR) repeat-containing protein	At2g36240	miR 3' CGAAGG-CU---GAG-UAAGUAGGU 5' |||||| || ||| |||| |||: mRNA 5' GCUUCCGGAGAUCUCAAUUCCUCCG 3'	-22.9
At5g25180_5_12	transducin / WD-40 repeat protein family	At3g53390	miR 3' AAAAACC-CAUACCUACCUGU 5' || |||| ||||||||||| | mRNA 5' UUCUUGGAGUAUGGAUGGA-A 3'	-23.9
UGUCCAUCCAUACCCAAAAAU
	transducin / WD-40 repeat protein family	At2g37160	miR 3' AAAAACC-CAUACCUACCUGU 5' | |||| ||||||||||| | mRNA 5' UGCUUGGAGUAUGGAUGGA-A 3'	-23.9
	transducin / WD-40 repeat protein family	At1g79990	miR 3' U-AAAAACC-CA-U--ACC-UACCUGU 5' | ||||||| || | ||| || |||| mRNA 5' ACUUUUUGGAGUCACGUGGCAU-GACA 3'	-13.7
	transducin / WD-40 repeat protein family	At3g08850	miR 3' AAAAACC--CA-U---ACCUACCUGU 5' || ||| || | |||||||||| mRNA 5' GUUCUGGCUGUCAUUGUGGAUGGACA 3'	-18.7
	transducin / WD-40 repeat protein family	At3g44530	miR 3' UAAAAACCC-A-UACCUAC-CUGU 5' ||||||||| | |||||| || | mRNA 5' AUUUUUGGGCUGCUGGAUGCGA-A 3'	-19.2
	transducin / WD-40 repeat protein family	At4g21530	miR 3' UAA-AAAC----CCA-UA-C-CUACC--UGU 5' ||| |||| ||| || | ||||| ||| mRNA 5' AUUCUUUGCACUGGUGAUCGUGAUGGGAACA 3'	-9.6
	transducin / WD-40 repeat protein family	At5g27030	miR 3' UAAAA-ACC--CAUAC-----CUACCUGU 5' ||||| ||| || || |||||||| mRNA 5' AUUUUCUGGCUGU-UGGUGAAGAUGGACA 3'	-15.4
	transducin / WD-40 repeat protein family	At3g33530	miR 3' AAA-AAC-CCA-UAC--CUACCUGU 5' ||| ||| ||| ||| ||||| || mRNA 5' UUUAUUGUGGUCAUGUCGAUGG-CA 3'	-12.6
	transducin / WD-40 repeat protein family	At3g13300	miR 3' UAAAAAC-CC--A-UACCUACCUGU 5' | ||||| || | || |||||||| mRNA 5' AGUUUUGAGGCCUCAU-GAUGGACA 3'	-15.7
	transcriptional factor B3 family	At2g24680	miR 3' UAAA-AACCCAUACCUACC-UGU 5' |||| ||||||| ||||| ||| mRNA 5' AUUUGUUGGGUAAAGAUGGUACA 3'	-19.0
miR164c	No apical meristem (NAM) protein family	At5g61430	miR 3' CGUGCACGGGACGAAGAGGU 5' :|||||||||||||||||| mRNA 5' CUACGUGCCCUGCUUCUCCA 3'	-38.4
UGGAGAAGCAGGGCACGUGCG
	No apical meristem (NAM) protein family	At1g56010	miR 3' CGUGCACGGGACGAAGAGGU 5' |||||| ||||||||||||| mRNA 5' GCACGUACCCUGCUUCUCCA 3'	-36.2
	No apical meristem (NAM) protein family	At5g07680	miR 3' UGCACGGGACGAAGAGGU 5' |||||||||||||||||| mRNA 5' ACGUGCCCUGCUUCUCCA 3'	-36.8
	No apical meristem (NAM) protein family	At5g39610	miR 3' GUGCACGGGACGAAGAGGU 5' |||||| |||||||||||: mRNA 5' CACGUGACCUGCUUCUCCG 3'	-32.3
	No apical meristem (NAM) protein family	At3g15170	miR 3' CGUGCACGGGACGAAGAGGU 5' |||||||:||||:||||||| mRNA 5' GCACGUGUCCUGUUUCUCCA 3'	-37.7
	No apical meristem (NAM) protein family	At5g53950	miR 3' CGUGCACGGGACGAAGAGGU 5' |||||||:||||:||||||| mRNA 5' GCACGUGUCCUGUUUCUCCA 3'	-37.7
	glycosyltransferase family	At4g01210	miR 3' CGUGCACGGGACGAAGAGGU 5' | || |||||||||||| || mRNA 5' GAACAUGCCCUGCUUCUGCA 3'	-27.4
	glycosyltransferase family	At2g30575	miR 3' G-UGCACGGGACG--AA-GA-GGU 5' | || |||||||| || || ||| mRNA 5' CAAC-UGCCCUGCCAUUGCUACCA 3'	-19.7
At5g36280_5_3	glycosyl hydrolase family	At4g38300	miR 3' CA-GCG--G--UC--GCU-GUU-CGUUUG 5' || ||| | || ||| ||| |||||| mRNA 5' GUACGCGACGGAGUCCGAUCAAGGCAAAC 3'	-17.1
GUUUGCUUGUCGCUGGCGACU
	glycosyl hydrolase family	At4g38650	miR 3' CA-GCG--G--UC--GCU-GUU-CGUUUG 5' || ||| | || ||| ||| |||||| mRNA 5' GUACGCGACGGAGCCCGAUCAAGGCAAAC 3'	-17.1
	glycosyl hydrolase family	At5g42100	miR 3' UCAG---CGGU---CGCUGUU-CGUUUG 5' |||| |||| ||||||| || :| mRNA 5' AGUCGGAGCCACCUGCGACAAUGCUCGC 3'	-22.1
At5g39200_5_10_rc	bHLH protein family	At5g46690	miR 3' CUCAGCUGAG-UUGAG--UUGAGU 5' :|| ||||| || || |||||| mRNA 5' AGGU-GACUCUAA-UCGAAACUCA 3'	-15.0
UGAGUUGAGUUGAGUCGACUC
	myb family transcription factor	At3g13890	miR 3' CUCAGCUGAGU-UG-AGUUGAGU 5' |||| |||||| || |||| ||| mRNA 5' GAGUGGACUCAUACAUCAA-UCA 3'	-19.2
	myb family transcription factor	At1g42670	miR 3' C-UCAGCUGA-GUUGAGUUGAG 5' | |||| ||| |||||||| || mRNA 5' GCAGUCUACUACAACUCAAGUC 3'	-19.8
	myb family transcription factor	At1g68320	miR 3' UC-AGCUGAGUUGAGUUG-AGU 5' || ||| |||||||||| ||: mRNA 5' AGCUCG--UCAACUCAACAUCG 3'	-17.2
At5g63700_5_1_rc	splicing factor	At4g38780	miR 3' ACA--AAC-UC--ACUG----GAC-ACAGU 5' ||| ||| || |||| ||| ||||| mRNA 5' UGUUAUUGAAGCCUGACAUGUCUGUUGUCA 3'	12.0
UGACACAGGUCACUCAAACAG
At1g25460_26	ATP-dependent Clp protease	At5g50920	miR 3' A-CCACUAACA-CUG-AAC----ACUU 5' | ||||||||| ||| ||| |||| mRNA 5' UCGGUGAUUGUGGACGUUGACGCUGAA 3'	-20.0
UUCACAAGUCACAAUCACCA
	scarecrow-like transcription factor	At1g07530	miR 3' ACCACU---AACACUGAACACUU 5' | |||| |||||:|||||||| mRNA 5' U-GUGAAUGUUGUGGCUUGUGAA 3'	-22.8
	disease resistance protein (TIR class)	At1g51280	miR 3' ACCACUAAC--ACU-GAACACUU 5' ||||| ||| ||| |||||||| mRNA 5' UGGUGCUUGGAUGAGCUUGUGAA 3'	-19.0
	disease resistance protein (TIR class)	At1g72920	miR 3' ACCACUA-A-C-ACU-GAACACUU 5' ||||| | | | ||| |||||||| mRNA 5' UGGUG-UCUCGAUGAGCUUGUGAA 3'	-16.9
	disease resistance protein (TIR class)	At1g72940	miR 3' ACCACUA-A-C-ACU-GAACACUU 5' ||||| | | | ||| |||||||| mRNA 5' UGGUG-UCUCGAUGAGCUUGUGAA 3'	-16.9
	disease resistance protein (TIR class)	At5g41740	miR 3' ACCACUAA-C-AC-UGAACA-CUU 5' ||||| || | || |||||| ||| mRNA 5' UGGUGUUUAGAUGAACUUGUGGAA 3'	-17.1
	disease resistance protein (TIR class)	At5g44920	miR 3' ACCACUAAC--ACU-GAACACU 5' ||||| ||| ||| ||||||| mRNA 5' UGGUGUUUGGAUGAGCUUGUGA 3'	-18.1
	disease resistance protein (TIR class)	At2g17050	miR 3' ACCACUAACAC-UGAACA-CUU 5' ||||| ||||| ||| || ||| mRNA 5' UGGUGCUUGUGAACUAGUGGAA 3'	-20.6
	disease resistance protein (TIR class)	At4g16960	miR 3' ACCAC-UAACACU-GAACACUU 5' ||||| || |||| |||| ||| mRNA 5' UGGUGAAUAGUGACCUUGAGAA 3'	-17.3
At3g27883_1009	SNF2 domain/helicase domain containing protein	At3g54460	miR 3' CUCCUGA-UCUCA-AGCUUA-GA 5' | ||||| ||||| || ||| || mRNA 5' G-GGACUGAGAGUCUC-AAUCCU 3'	-17.1
AGAUUCGAACUCUAGUCCUC
	calcium-dependent protein kinase (CDPK)	At1g35670	miR 3' C-UC-CUGAUCUCA-AGCUUAGA 5' | || |||| |||| | |||||| mRNA 5' GCAGAGACU-GAGUCUGGAAUCU 3'	-14.5
	serine/threonine protein kinase	At5g38210	miR 3' CU-CCUGAUC-UCAAGCUUA-GA 5' || || | || ||||||||| || mRNA 5' GACGG-CGAGUAGUUCGAAUACU 3'	-15.8
	serine/threonine protein kinase	At1g53165	miR 3' CCUG-AUCUC-AAGCU-UA-GA 5' |||| ||||| ||||| || || mRNA 5' GGACAUAGAGUUUCGAGAUCCU 3'	-18.1
	serine/threonine protein kinase	At2g30730	miR 3' CUCC-U-GAUCUC--AAGCUUA--GA 5' |||| | |||||| || |||| || mRNA 5' GAGGCAGCUAGAGGUUUAGAAUACCU 3'	-16.8
At5g02330_2413_rc	RWP-RK domain containing protein	At2g17150	miR 3' GUUU-UU-G-GUUUU---ACU-CAAGC-C 5' |||| || | ||||| ||| ||||| | mRNA 5' CAAAGAAGCACAAAAGUGUGAUGUUCGUG 3'	-14.5
CCGAACUCAUUUUGGUUUUUG
	RWP-RK domain containing protein	At4g35270	miR 3' UUUUUGGUU---UUACUCAAGCC 5' |||||| || ||| ||||||| mRNA 5' AAAAACAAAUUCAAU-AGUUCGG 3'	-10.9
	ankyrin-related protein	At3g04710	miR 3' GU--UUUUGGU-UUU-ACUCAAGCC 5' || ||||||| ||| || ||||| mRNA 5' CAACAAAACCAGAAACUG-UUUCGG 3'	-14.3
	auxin response factor	At1g35520	miR 3' GUUUUU-GGUUU--UAC-UCAAG-C 5' |||||| ||||| | | ||||| | mRNA 5' CAAAAAUCCAAAGCAAGCAGUUCAG 3'	-12.3
At5g32470_7631_rc	ubiquitin-protein ligase	At1g55860	miR 3' AAAUGGUCGAGU--GUA--UAA--GAG 5' ||||||| ||| ||| ||| :|| mRNA 5' UUUACCAUGUCAUUCAUCGAUUGCUUC 3'	-10.6
GAGAAUAUGUGAGCUGGUAAA
	ubiquitin-protein ligase	At1g70320	miR 3' AAAUGGUCGAGU--GUA--UAA--GAG 5' ||||||| ||| ||| ||| :|| mRNA 5' UUUACCAUGUCAUUCAUCGAUUGCUUC 3'	-10.6
At2g28470_1616_rc	Dof zinc finger transcription factor (DAG1)	At3g61850	miR 3' GGUUU--GGAUGUUUCAUGUUU 5' ||||| |||| |||| |||| mRNA 5' CCAAAUCCCUAAUAAGU-CAAA 3'	-11.3
UUUGUACUUUGUAGGUUUGG
	RRM-containing RNA-binding protein	At1g07360	miR 3' GGUUUGGAU--GUU---UCAUGUUU 5' ||||||||: ||| :||:|||| mRNA 5' CCAAACCUGAUCAAGAUGGUGCAAA 3'	-18.5
	RRM-containing RNA-binding protein	At4g19610	miR 3' GUUUGG---AUGUUUC-AUGUUU 5' |||||| ||||||| |||| : mRNA 5' CAAACCUUGUACAAAGUUACAUG 3'	-15.7
